# Supplementary material for: Programmed Cell Death Tunes Tumor Immunity
Source: Front Immunol. 2022 Mar 30;13:847345. doi: 10.3389/fimmu.2022.847345 (PMC9005769; doi:10.3389/fimmu.2022.847345)
Supplement: Supplementary file 1 [file DataSheet_1.xlsx]

## Sheet: Sheet1
Apoptosis Gene List		Necroptosis Gene List		Pyroptosis Gene List		Ferroptosis Gene List		PANoptosis Gene List		Autophagy Gene List
ADD1		ADPRS		AIM2		ACSL1		AIM2		AMBRA1
AEN		BIRC2		APIP		ACSL3		MEFV		APOL1
AIFM1		BIRC3		CASP1		ACSL4		ZBP1		ARNT
AIFM3		BOK		CASP3		ACSL5		ASC(PYCARD)		ARSA
ANKH		CASP2		CASP4		ACSL6		CASP1		ARSB
ANXA1		CASP6		CASP5		AIFM2		CASP8		ATF4
APAF1		CASP8		CASP6		AKR1C1		RIPK3		ATF6
APP		CAV1		CASP8		AKR1C2		RIPK1		ATG10
ATF3		CFLAR		DHX9		AKR1C3		FADD		ATG101
ATF4		CYLD		ELANE		ALOX15				ATG12
ATM		DNM1L		GSDMA		ATG5				ATG13
AVPR1A		FADD		GSDMB		ATG7				ATG14
BAK1		FAS		GSDMC		ATP5MC3				ATG16L1
BAX		FASLG		GSDMD		BACH1				ATG16L2
BBC3		IPMK		GSDME		CARS1				ATG2A
BCAP31		ITPK1		GZMA		CBS				ATG2B
BCL10		MAP3K7		GZMB		CDKN1A				ATG3
BCL2L1		MLKL		IL18		CHMP5				ATG4A
BCL2L10		MUTYH		IL1B		CHMP6		【Ref】: doi:10.1038/s41586-021-03875-8		ATG4B
BCL2L11		NLRP6		NAIP		CISD1				ATG4C
BCL2L2		PPIF		NLRC4		COQ2				ATG4D
BGN		PYGL		NLRP1		CP				ATG5
BID		RIPK1		NLRP2		CS				ATG7
BIK		RIPK3		NLRP3		CTH				ATG9A
BIRC3		RNF31		NLRP6		CYBB				ATG9B
BMF		SPATA2		NLRP9		DPP4				ATIC
BMP2		TLR3		NOD1		EMC2				BAG1
BNIP3L		TNF		NOD2		FANCD2				BAG3
BOK		TP53		PLCG1		FDFT1				BAK1
BRCA1		TRPM7		PRKACA		FTH1				BAX
BRCA2		YBX3		PYCARD		FTL				BCL2
BTG2		ZBP1		SCAF11		GCH1				BCL2L1
BTG3				TIRAP		GCLC				BECN1
CASP1				TREM2		GCLM				BID
CASP2				TNF		GLS2				BIRC5
CASP3				ZBP1		GPX4				BIRC6
CASP4						GSS				BNIP1
CASP6						HMGCR				BNIP3
CASP7						HMOX1				BNIP3L
CASP8				【Ref】: PMID:18846107, PMID:21760595, PMID: 33828074, http://www.informatics.jax.org/go/term/GO:0070269		HSPA5				CALCOCO2
CASP9						HSPB1				CAMKK2
CAV1						IREB2				CANX
CCNA1		【Ref】: http://www.informatics.jax.org/go/term/GO:0070266				LPCAT3				CAPN1
CCND1						MAP1LC3A				CAPN10
CCND2						MAP1LC3B				CAPN2
CDC25B						MAP1LC3C				CAPNS1
CDIP1						MT1G				CASP1
CDK2						NCOA4				CASP3
CDKN1A						NFE2L2				CASP4
CDKN1B						NOX1				CASP8
CFLAR						NOX4				CCL2
CLU						PCBP1				CCR2
CRADD						PCBP2				CD46
CREBBP						PHKG2				CDKN1A
CTH						POR				CDKN1B
CTNNB1						PRNP				CDKN2A
CYLD						RPL8				CFLAR
DAB2IP						SAT1				CHMP2B
DAP						SAT2				CHMP4B
DAP3						SLC11A2				CLN3
DAPK3						SLC1A5				CTSB
DCN						SLC38A1				CTSD
DDIT3						SLC39A14				CTSL
DDIT4						SLC39A8				CX3CL1
DEDD2						SLC3A2				CXCR4
DFFA						SLC40A1				DAPK1
DIABLO						SLC7A11				DAPK2
DNAJA1						STEAP3				DDIT3
DNAJC3						TF				DIRAS3
DNM1L						TFRC				DLC1
DPYD						TP53				DNAJB1
DYRK2						TXNRD1				DNAJB9
E2F2						VDAC2				DRAM1
EBP						VDAC3				EDEM1
EGR3										EEF2
EMP1						【Ref】：http://www.gsea-msigdb.org/gsea/msigdb/cards/WP_FERROPTOSIS.html				EEF2K
ENO2										EGFR
EP300										EIF2AK2
ERBB2										EIF2AK3
ERBB3										EIF2S1
EREG										EIF4EBP1
ETF1										EIF4G1
FAS										ERBB2
FASLG										ERN1
FDXR										ERO1A
FEZ1										FADD
G0S2										FAM215A
GADD45A										FAS
GADD45B										FKBP1A
GCH1										FKBP1B
GNA15										FOS
GPX1										FOXO1
GPX3										FOXO3
GPX4										GAA
GSTM1										GAA
GUCY2D										GABARAP
HMGB2										GABARAP
HMOX1										GABARAPL1
HSPB1										GABARAPL2
IER3										GAPDH
IFI16										GNAI3
IFITM3										GOPC
IFNGR1										GRID1
IGF2R										GRID2
IGFBP6										HDAC1
INHBA										HDAC6
IRF1										HGS
ISG20										HIF1A
JUN										HSP90AB1
KRT18										HSPA5
KRT8										HSPA8
LEF1										HSPB8
LGALS3										IFNG
LGALS9										IKBKB
LMNA										IKBKE
LUM										IL24
MADD										IRGM
MCL1										ITGA3
MGMT										ITGA6
MLLT11										ITGB1
MMP2										ITGB4
MOAP1										ITPR1
NEDD9										KIF5B
NEFH										KLHL24
NFATC4										LAMP1
NUPR1										LAMP2
P2RX7										MAP1LC3A
PAK1										MAP1LC3B
PDCD4										MAP1LC3C
PDGFRB										MAP2K7
PEA15										MAPK1
PHLDA3										MAPK3
PLAT										MAPK8
PLCB2										MAPK8IP1
PLPPR4										MAPK9
PMAIP1										MBTPS2
PMAIP1										MLST8
POLB										MTMR14
PPP1R13B										MTOR
PPP2R1B										MYC
PPP2R5B										NAF1
PPP2R5C										NAMPT
PPP3R1										NBR1
PRF1										NCKAP1
PSEN2										NFE2L2
PTK2										NFKB1
PYCARD										NKX2-3
RARA										NLRC4
RELA										NPC1
RETSAT										NRG1
RHOB										NRG2
RHOT2										NRG3
RIPK3										P4HB
RNASEL										PARP1
ROCK1										PEA15
SAT1										PELP1
SATB1										PEX14
SC5D										PEX3
SHISA5										PIK3C3
SIVA1										PIK3R4
SKIL										PINK1
SLC20A1										PPP1R15A
SMAD7										PRKAB1
SNW1										PRKAR1A
SOD2										PRKCD
SORT1										PRKCQ
SPTAN1										PRKN
SQSTM1										PTEN
STK3										PTK6
STK4										RAB11A
TAP1										RAB1A
TGFB2										RAB24
TGFBR3										RAB33B
TIMP1										RAB5A
TIMP2										RAB7A
TIMP3										RAC1
TMEM109										RACK1
TNF										RACK1
TNFRSF12A										RAF1
TNFRSF1A										RB1
TNFRSF1B										RB1CC1
TNFRSF21										RELA
TNFSF10										RGS19
TOP2A										RHEB
TP53BP2										RPS6KB1
TSPO										RPTOR
TXNIP										RUBCN
USP28										SAR1A
VDAC2										SERPINA1
WEE1										SESN2
WWOX										SH3GLB1
XIAP										SIRT1
										SIRT2
										SPHK1
										SPNS1
【Ref】: http://www.gsea-msigdb.org/gsea/msigdb/cards/HALLMARK_APOPTOSIS.html										SQSTM1
										ST13
										STK11
										SUPT20H
										TBK1
										TM9SF1
										TMEM74
										TNFSF10
										TP53
										TP53INP2
										TP63
										TP73
										TSC1
										TSC2
										TUSC1
										ULK1
										ULK2
										ULK3
										USP10
										UVRAG
										VAMP3
										VAMP7
										VEGFA
										VMP1
										WDFY3
										WDR45
										WDR45B
										WIPI1
										WIPI2
										ZFYVE1
										【Ref】: http://www.gsea-msigdb.org/gsea/msigdb/cards/GOBP_REGULATION_OF_AUTOPHAGY.html; http://www.gsea-msigdb.org/gsea/msigdb/cards/KEGG_REGULATION_OF_AUTOPHAGY.html
